# Supplementary material for: The continuum of care for maternal health in Africa: A systematic review and meta-analysis
Source: PLoS One. 2024 Jul 18;19(7):e0305780. doi: 10.1371/journal.pone.0305780 (PMC11257265; doi:10.1371/journal.pone.0305780)
Supplement: S4 File — (XLSX) [file pone.0305780.s004.xlsx]

## Sheet: Sheet1
Author	Year	case1	control1	case0	control0	Event	Not_event	Sample_size
